# Supplementary material for: Combined behavioral and EEG evidence for the 70 Hz frequency selection of short‐term spinal cord stimulation in disorders of consciousness
Source: CNS Neurosci Ther. 2023 Aug 11;30(2):e14388. doi: 10.1111/cns.14388 (PMC10848050; doi:10.1111/cns.14388)
Supplement: Supplementary file 1 — Data S1: [file CNS-30-e14388-s002.xlsx]

## Sheet: Sheet1
frequency
delta
thresholds	0.05	0.1	0.15	0.2	0.25	0.3	0.35	0.4	0.45	0.5	0.55	0.6	0.65	0.7	0.75	0.8
P_ranksum	0.119644	0.701792	0.609944	0.464208	0.344654	0.333138	0.191976	0.696229	0.147956	0.246896	0.130009	0.397866	0.31867	0.365566	0.920855	0.49202
frequency
theta
thresholds	0.05	0.1	0.15	0.2	0.25	0.3	0.35	0.4	0.45	0.5	0.55	0.6	0.65	0.7	0.75	0.8
P_ranksum	7.9478e-25	4.998e-23	1.19012e-21	1.07633e-19	4.37582e-16	3.57238e-14	6.59879e-10	8.71848e-10	8.86411e-11	8.30619e-09	1.29372e-07	7.75686e-08	5.83793e-07	2.69282e-05	5.60281e-06	0.000152861
frequency
alpha
thresholds	0.05	0.1	0.15	0.2	0.25	0.3	0.35	0.4	0.45	0.5	0.55	0.6	0.65	0.7	0.75	0.8
P_ranksum	2.95254e-06	1.45578e-05	1.72632e-05	5.2394e-05	0.000308702	0.00334058	0.00171927	0.00623162	0.0593695	0.368797	0.603096	0.71854	0.618373	0.97862	0.226336	0.752371
frequency
beta
thresholds	0.05	0.1	0.15	0.2	0.25	0.3	0.35	0.4	0.45	0.5	0.55	0.6	0.65	0.7	0.75	0.8
P_ranksum	2.25668e-35	6.29934e-36	5.1797e-34	4.20898e-32	4.80505e-30	9.40435e-27	3.99171e-26	4.89196e-24	3.8605e-22	6.00336e-18	8.54794e-16	1.15832e-13	9.85551e-12	2.86288e-11	2.58333e-11	1.74139e-09
